# Supplementary material for: Automatic Identification of Myeloperoxidase Natural Inhibitors in Plant Extracts
Source: Molecules. 2022 Mar 11;27(6):1825. doi: 10.3390/molecules27061825 (PMC8950977; doi:10.3390/molecules27061825)
Supplement: Supplementary file 1 [file molecules-27-01825-s001.zip]

Archive with 1 entries (1 files):
- molecules-1608722-supplementary.pdf
